# Supplementary material for: CDKN2A/p16 Exon 2 Hypermethylation in Lung Squamous Cell Carcinoma Associated with Interstitial and Emphysematous Lung Diseases: A Comparative Analysis of Tumor, Adjacent and Distant Lung Tissues
Source: Curr Oncol. 2026 Mar 27;33(4):187. doi: 10.3390/curroncol33040187 (PMC13114730; doi:10.3390/curroncol33040187)
Supplement: Supplementary file 1 [file curroncol-33-00187-s001.zip]

Archive with 1 entries (1 files):
- curroncol-4162880-supplementary.pdf
